# Supplementary material for: Comprehensive History of CSP Genes: Evolution, Phylogenetic Distribution and Functions
Source: Genes (Basel). 2020 Apr 10;11(4):413. doi: 10.3390/genes11040413 (PMC7230875; doi:10.3390/genes11040413)
Supplement: Supplementary file 1 [file genes-11-00413-s001.zip]

Archive with 6 entries (5 files):
- Liuetal.2020SupMat/
- Liuetal.2020SupMat/.DS_Store
- Liuetal.2020SupMat/Liuetal.GENES2020FigureS1.pdf
- Liuetal.2020SupMat/Liuetal.GENES2020TableS1.docx
- Liuetal.2020SupMat/Liuetal.GENES2020TableS2.docx
- Liuetal.2020SupMat/Liuetal.Genes2020TableS3-CORR.docx
